# Supplementary material for: Facilitators and Barriers to Implementing High-Intensity Gait Training in Inpatient Stroke Rehabilitation: A Mixed-Methods Study
Source: J Clin Med. 2024 Jun 25;13(13):3708. doi: 10.3390/jcm13133708 (PMC11242475; doi:10.3390/jcm13133708)
Supplement: Supplementary file 1 [file jcm-13-03708-s001.zip]

Archive with 1 entries (1 files):
- jcm-3034890-supplementary.pdf
